# Supplementary material for: Genome-Wide Analysis of the G2-Like Transcription Factor Genes and Their Expression in Different Senescence Stages of Tobacco (Nicotiana tabacum L.)
Source: Front Genet. 2021 May 31;12:626352. doi: 10.3389/fgene.2021.626352 (PMC8202009; doi:10.3389/fgene.2021.626352)
Supplement: Supplementary file 3 [file Table_3.XLSX]

## Sheet: Sheet2
Table S3 Number of cis-elements in the promoter region of each NtGLK.
Gene name	Stress response responsiveness			Hormone response responsiveness						Light response responsiveness
	Defense and stress (TC-rich repeats)	Low-temperature responsiveness (LTR)		Auxin (TGA-element, AuxRR-core)	Salicylic acid (TCA-element)	Abscisic acid (ABRE)	MeJA (CGTCA-motif, TGACG-motif)	Gibberellin (P-box, GARE-motif, TATC-box)		GT1-motif, ACE, G-box, ATCT-motif, Box 4, TCT-motif, chs-CMA1a, GATA-motif, I-box, chs-CMA2a, GA-motif, AE-box, MBS, MRE, TCCC-motif
NtGLK1	0	1		1	1	0	2	2		7
NtGLK2	1	0		0	1	2	2	1		6
NtGLK3	3	0		0	1	0	0	0		7
NtGLK4	1	1		0	2	2	2	1		6
NtGLK5	0	0		0	0	1	2	1		9
NtGLK6	0	1		2	0	1	3	1		8
NtGLK7	0	0		0	1	2	0	0		9
NtGLK8	1	0		1	0	0	2	0		1
NtGLK9	0	3		1	1	3	4	0		8
NtGLK10	2	0		0	2	1	0	1		7
NtGLK11	0	2		0	0	3	0	0		9
NtGLK12	0	1		0	0	2	2	1		10
NtGLK13	0	0		0	0	3	4	3		8
NtGLK14	0	1		1	0	10	2	0		10
NtGLK15	0	1		0	0	1	0	0		8
NtGLK16	1	0		2	0	0	0	2		3
NtGLK17	0	2		0	0	1	0	2		7
NtGLK18	0	1		0	0	1	0	0		1
NtGLK19	0	0		1	0	0	2	1		11
NtGLK20	0	0		0	0	1	2	0		13
NtGLK21	1	1		0	0	2	0	1		10
NtGLK22	0	0		0	2	0	2	0		2
NtGLK23	0	0		0	0	0	0	0		1
NtGLK24	0	0		0	0	0	2	2		5
NtGLK25	0	0		2	0	1	0	1		3
NtGLK26	1	1		0	0	1	0	2		8
NtGLK27	1	2		0	0	1	0	0		6
NtGLK28	0	0		0	1	0	2	1		7
NtGLK29	2	1		0	1	2	0	0		9
NtGLK30	2	0		0	0	0	0	0		6
NtGLK31	0	0		0	0	0	0	0		1
NtGLK32	0	0		0	0	1	0	0		10
NtGLK33	0	0		0	0	0	0	2		10
NtGLK34	0	1		0	2	3	2	3		10
NtGLK35	0	1		2	0	0	4	0		5
NtGLK36	0	0		1	0	2	4	1		8
NtGLK37	2	0		0	0	5	0	0		8
NtGLK38	0	1		0	1	2	0	1		11
NtGLK39	1	2		0	0	4	2	0		9
NtGLK40	0	3		1	2	1	6	2		11
NtGLK41	0	0		1	0	3	0	0		10
NtGLK42	0	0		0	1	1	2	0		5
NtGLK43	1	0		0	3	2	0	0		5
NtGLK44	1	0		1	1	0	0	0		9
NtGLK45	0	0		0	0	0	0	0		10
NtGLK46	1	0		0	0	0	0	0		10
NtGLK47	0	0		0	0	1	0	2		11
NtGLK48	1	1		1	1	0	6	0		2
NtGLK49	0	0		0	1	2	4	0		8
NtGLK50	0	2		0	0	4	0	1		20
NtGLK51	1	0		0	1	0	0	0		5
NtGLK52	0	2		1	0	3	0	0		9
NtGLK53	0	0		0	1	4	0	0		13
NtGLK54	0	1		0	2	0	2	0		6
NtGLK55	0	0		0	0	1	2	0		8
NtGLK56	0	1		1	0	0	2	0		4
NtGLK57	0	2		0	1	1	0	0		11
NtGLK58	0	0		1	1	5	0	0		7
NtGLK59	2	2		0	1	0	0	0		6
NtGLK60	0	0		0	0	0	0	0		4
NtGLK61	0	0		0	1	1	2	0		4
NtGLK62	0	0		2	1	4	0	1		12
NtGLK63	0	0		1	1	1	0	0		6
NtGLK64	0	2		1	0	0	6	1		10
NtGLK65	0	1		1	1	0	2	2		8
NtGLK66	0	0		0	0	0	2	0		7
NtGLK67	0	0		0	0	0	0	0		6
NtGLK68	0	0		0	1	0	2	1		7
NtGLK69	0	0		1	0	0	0	0		3
NtGLK70	2	0		0	1	0	2	2		4
NtGLK71	0	1		0	0	1	2	1		4
NtGLK72	0	1		0	1	0	0	1		7
NtGLK73	1	0		1	0	1	0	1		9
NtGLK74	1	0		0	0	2	2	0		6
NtGLK75	0	0		0	0	0	0	0		6
NtGLK76	2	2		0	0	1	0	1		12
NtGLK77	1	0		0	1	0	0	0		8
NtGLK78	0	0		0	1	3	4	1		12
NtGLK79	0	0		0	1	0	0	1		6
NtGLK80	0	0		0	1	0	0	0		9
NtGLK81	2	1		0	0	0	0	1		9
NtGLK82	0	1		0	1	0	0	0		12
NtGLK83	0	0		1	0	2	2	1		12
NtGLK84	0	1		0	1	0	0	1		5
NtGLK85	0	1		1	0	0	0	0		4
NtGLK86	0	2		0	0	0	0	1		6
NtGLK87	0	0		0	2	1	0	0		11
NtGLK88	0	1		1	0	3	0	0		8
NtGLK89	1	1		0	0	0	2	0		3
