# Supplementary material for: Genome-Wide Analysis of the G2-Like Transcription Factor Genes and Their Expression in Different Senescence Stages of Tobacco (Nicotiana tabacum L.)
Source: Front Genet. 2021 May 31;12:626352. doi: 10.3389/fgene.2021.626352 (PMC8202009; doi:10.3389/fgene.2021.626352)
Supplement: Supplementary file 4 [file Table_4.XLSX]

## Sheet: Sheet2
Table. S4 Segmental duplication gene pairs among NtGLK gene family members
No.	Segmental duplication gene pairs	Intron number
1	NtGLK5/34	5/5
2	NtGLK6/62	5/4
3	NtGLK14/62	5/4
4	NtGLK6/14	5/5
5	NtGLK7/45	0/0
6	NtGLK11/38	4/5
7	NtGLK18/28	5/5
8	NtGLK20/22	5/5
9	NtGLK20/32	5/5
10	NtGLK22/32	5/5
11	NtGLK26/44	5/5
12	NtGLK27/55	4/4
